# Supplementary material for: The neural stem cell fate determinant TRIM32 regulates complex behavioral traits
Source: Front Cell Neurosci. 2015 Mar 18;9:75. doi: 10.3389/fncel.2015.00075 (PMC4364253; doi:10.3389/fncel.2015.00075)
Supplement: Supplementary Files — Genome-scale metabolic network models. Zipped file containing the SBML versions of the reconstructed genome scale metabolic network models of the wild type and the TRIM32 ko brain tissue. [file DataSheet1.ZIP]

Archive with 2 entries (2 files):
- SBML_Model_wild type.xml
- SBML_Model_TRIM32 KO.xml
